# Supplementary material for: Idiotope-Driven T-Cell/B-Cell Collaboration-Based T-Cell Epitope Prediction Using B-Cell Receptor Repertoire Sequences in Infectious Diseases
Source: Viruses. 2023 May 17;15(5):1186. doi: 10.3390/v15051186 (PMC10221809; doi:10.3390/v15051186)
Supplement: Supplementary file 1 [file viruses-15-01186-s001.zip]

Archive with 4 entries (4 files):
- Supplementary_Data_File_S1.xlsx
- Supplementary_Data_File_S2.xlsx
- Supplementary_Data_File_S3.xlsx
- Supplementary_Materials.pdf
