# Supplementary material for: Idiotope-Driven T-Cell/B-Cell Collaboration-Based T-Cell Epitope Prediction Using B-Cell Receptor Repertoire Sequences in Infectious Diseases
Source: Viruses. 2023 May 17;15(5):1186. doi: 10.3390/v15051186 (PMC10221809; doi:10.3390/v15051186)
Supplement: Supplementary file 1 [file viruses-15-01186-s001.zip › Supplementary_Data_File_S2.xlsx]

## Sheet: Supplementary Data File S2
Supplementary Data File S2: 49 predicted TREMs in DENV infection
No	TREM	Class	Protein	DENV	Flavi	Human	Patient	Clone	Gene segment	Region	Bepi	Germline/SHM (alleles)	mTREM	mMAM	Reported antigen peptides with T-cell activity
1	__L__S_A_VK____	IIb	NS3	1	YFV	83	18	166	V	FR1..FR1	E	Germline (63)	2 (1.2%)	28 (16.9%)	QGKRLEPSWASVKKDLISYG
2	__L__T_L_LT____	IIb	NS2A	1	-	90	16	104	L	l..l	.	Germline (29)	0 (0%)	62 (59.6%)	FQSHQLWATLLSLTF FQSYQLWATLLSLTF QPHQLWATLLSLTFV
3	__L__S_V_VG____	IIb	NS3	1,2	-	62	14	58	V	CDR1..FR2	.	Germline (7)	40 (69%)	45 (77.6%)	SRSTSLSVSLVLVGVVTL TSLSVSLVLVGVVTL
4	__T__Y_C_RI____	IIb	preM	1	-	0	14	20	V	FR3..CDR3	E	Germline (15)	11 (55%)	20 (100%)	-
5	____TG_Q_QV____	IIa	E	1,3	-	51	13	29	L	l..FR1	E	Germline (9)	13 (44.8%)	14 (48.3%)	-
6	__G__M_L_LC____	IIb	NS4B	1,2,3,4	-	8	13	21	L	l..l	E	SHM	21 (100%)	21 (100%)	LGQIMLLILCTSQIL
7	____GV_Q_GR____	IIa	E	1	-	11	12	31	V	FR1..FR1	E	Germline (28)	8 (25.8%)	3 (9.7%)	-
8	__T__W_W_FL____	IIb	NS5	1	WNV	1	11	25	L	l..l	E	SHM	25 (100%)	25 (100%)	TAKWLWGFLSRNKKPRICTR
9	___ADDTA_	I	NS5	1,2,3,4	JEV,YFV,ZIKA	4	11	21	V	FR3..FR3	E	SHM	21 (100%)	6 (28.6%)	-
10	____LL_L_TP____	IIa	polyprotein	1,3	WNV	148	10	12	L	l..l	.	Germline (4)	1 (8.3%)	0 (0%)	GIIFILLMLVTPSMA LLMLVTPSM TQKGVIFILLMLVTP TQKVVIFILLMLVTP VVIFILLMLVTPSMT
11	__V__S_G_LV____	IIb	E	1	-	77	9	12	V	FR1..FR1	E	SHM	12 (100%)	7 (58.3%)	-
12	____TY_C_RI____	IIa	preM	1	-	0	8	9	V	FR3..CDR3	E	Germline (15)	0 (0%)	9 (100%)	-
13	____LR_T_VT____	IIa	NS1	1	-	11	6	8	V	FR3..FR3	E	SHM	8 (100%)	2 (25%)	-
14	____IL_S_LL____	IIa	NS2B	1,2,3	-	151	5	8	L	l..l	E	SHM	0 (0%)	8 (100%)	SILLSSLLK GMVSILASSLLKNDI IVSILLSSLLKNDVP MAVGMVSILASSLLK
15	___SRSTS_	I	E	1,2	-	179	3	12	C	c..c	E	Germline (45)	0 (0%)	0 (0%)	GLNSRSTSL GMNSRSTSL IGMNSRSTSL LGLNSRSTSL SRSTSLSVSLVLVGVVTL SRSTSLSVSL
16	__V__A_H_GL____	IIb	preM	1	-	64	3	3	L	l..l	E	SHM	3 (100%)	3 (100%)	-
17	__G__S_N_SL____	IIb	E	1	-	63	3	3	V	CDR2..FR3	E	SHM	3 (100%)	3 (100%)	-
18	__G__L_W_GL____	IIb	E	1,3	TBEV,ZIKA	10	3	3	V	FR2..CDR2	E	Germline (2)	3 (100%)	3 (100%)	-
19	____EE_G_GL____	IIa	NS2A	1	-	70	2	2	V	FR1..FR1	E	SHM	2 (100%)	2 (100%)	SLVASVELPNSLEELGDGLAMGIMI
20	__V__I_S_ND____	IIb	NS3	1	YFV	9	2	2	V	FR2..CDR2	E	SHM	2 (100%)	2 (100%)	-
21	__R__A_L_WF____	IIb	NS5	1,2,3	YFV	7	2	2	V	CDR3..CDR3	E	SHM	2 (100%)	2 (100%)	-
22	__P__R_T_EN____	IIb	NS4B	1,3,4	-	6	2	2	C	c..c	E	SHM	2 (100%)	0 (0%)	-
23	__L__L_L_AV____	IIb	NS4A	1	-	250	2	2	L	l..l	.	SHM	2 (100%)	2 (100%)	-
24	__G__Y_Y_GQ____	IIb	NS3	1	-	10	2	2	D	CDR3..j	E	SHM	2 (100%)	2 (100%)	-
25	__S__A_G_VF____	IIb	NS5	1,4	JEV	62	1	2	V	FR1..CDR1	.	SHM	2 (100%)	2 (100%)	ISKVRSNAAIGAVFQ
26	____VI_V_PG____	IIa	NS3	1,3	JEV	27	1	1	J	j..c	E	SHM	1 (100%)	0 (0%)	WNTGEEVQVIAVEPG
27	____VH_D_GY____	IIa	NS1	1,2,3,4	-	0	1	1	V	FR3..CDR3	E	SHM	1 (100%)	1 (100%)	AVHADMGYWIESQKN NRAVHADMGYWIESA
28	____TT_N_SL____	IIa	NS4B	1	-	50	1	1	V	CDR2..FR3	E	SHM	1 (100%)	0 (0%)	TIENTTANISLTAIA
29	____TH_M_WV____	IIa	NS5	1,2,4	WNV,ZIKA	0	1	1	V	CDR1..FR2	E	SHM	1 (100%)	1 (100%)	-
30	____SA_T_YA____	IIa	NS4B	1,2,3,4	-	27	1	1	V	CDR2..FR3	E	SHM	1 (100%)	0 (0%)	HPASAWTLYA
31	____RG_W_YY____	IIa	NS5	1,2,3,4	JEV,WNV,TBEV,YFV,ZIKA	0	1	1	V	FR3..CDR3	E	SHM	1 (100%)	1 (100%)	-
32	____IL_D_SK____	IIa	NS5	1,2,3	-	43	1	1	V	FR3..FR3	E	SHM	1 (100%)	1 (100%)	KLGYILRDISKIPGG YILRDVSKK
33	____GR_S_SG____	IIa	polyprotein	1	-	99	1	1	V	FR2..FR3	E	SHM	1 (100%)	1 (100%)	-
34	____EV_V_GS____	IIa	E	1,3	-	66	1	1	V	CDR3..CDR3	E	SHM	1 (100%)	1 (100%)	HAKKQEVAVLGSQEG
35	____CT_E_FT____	IIa	NS5	1,2,3	-	0	1	1	V	FR3..CDR3	E	SHM	1 (100%)	1 (100%)	GKKKTPRMCTREEFT
36	____AS_A_RR____	IIa	NS3	1,3,4	JEV,WNV,TBEV,ZIKA	67	1	1	V	CDR3..CDR3	E	SHM	1 (100%)	1 (100%)	-
37	___GYIST_	I	NS3	1,2,3,4	WNV,ZIKA	7	1	1	V	FR2..CDR2	E	SHM	1 (100%)	1 (100%)	ARGYISTRVGMGEAA ASIAARGYISTRVGM ARGYISTRVEMGEAA
38	__Y__A_V_EA____	IIb	NS3	1,2,3	-	2	1	1	V	FR3..CDR3	E	SHM	1 (100%)	1 (100%)	KRYLPAIVREAIKRG KYLPAIVREAIKRRL RYLPAIVREAIKRGL TKRYLPAIVREAIKR TRKYLPAIVREAIKR
39	__Y__A_E_LP____	IIb	NS4A	1,3	-	16	1	1	V	FR3..CDR3	E	SHM	1 (100%)	1 (100%)	-
40	__T__R_V_LG____	IIb	NS5	1	-	21	1	1	D	CDR3..CDR3	E	SHM	1 (100%)	1 (100%)	-
41	__S__L_S_GV____	IIb	NS1	1,2,3	TBEV	101	1	1	L	l..FR1	.	SHM	1 (100%)	1 (100%)	WPKSHTLWSNGVLES
42	__S__L_L_CI____	IIb	NS2A	1	-	24	1	1	V	FR1..CDR1	E	SHM	1 (100%)	1 (100%)	-
43	__R__T_G_AT____	IIb	E	1	TBEV	25	1	1	V	FR2..FR3	E	SHM	1 (100%)	1 (100%)	-
44	__P__A_T_YA____	IIb	NS4B	1,2,3,4	-	3	1	1	V	CDR2..FR3	E	SHM	1 (100%)	0 (0%)	HPASAWTLYA
45	__H__W_V_RG____	IIb	NS3	1,2,3,4	TBEV,YFV	6	1	1	V	CDR3..CDR3	E	SHM	1 (100%)	1 (100%)	FHTMWHVTRGAVLMY HTMWHVTRGAVLTYN TFHTMWHVTRGAVLM
46	__G__K_G_IL____	IIb	NS5	1,2,3	JEV,WNV	45	1	1	V	CDR3..j	E	SHM	1 (100%)	1 (100%)	-
47	__C__V_A_AS____	IIb	NS2A	1	-	19	1	1	V	FR3..CDR3	E	SHM	1 (100%)	1 (100%)	-
48	__C__G_W_YY____	IIb	NS5	1,2,3,4	JEV,WNV,TBEV,YFV,ZIKA	0	1	1	V	FR3..CDR3	E	SHM	1 (100%)	1 (100%)	-
49	__A__Q_Q_VE____	IIb	preM,M	1	-	13	1	1	L	l..FR1	E	SHM	1 (100%)	1 (100%)	-
