# Supplementary material for: Idiotope-Driven T-Cell/B-Cell Collaboration-Based T-Cell Epitope Prediction Using B-Cell Receptor Repertoire Sequences in Infectious Diseases
Source: Viruses. 2023 May 17;15(5):1186. doi: 10.3390/v15051186 (PMC10221809; doi:10.3390/v15051186)
Supplement: Supplementary file 1 [file viruses-15-01186-s001.zip › Supplementary_Data_File_S3.xlsx]

## Sheet: Supplementary Data File S3
Supplementary Data File S3: 26 predicted SARS-CoV-2 T-cell epitopes with previously confirmed T-cell activity
No	TREM	Class	Protein	Human	Patient	Clone	Gene segment	Region	Bepi	Germline/SHM (alleles)	mTREM	mMAM	Vietnam	Wuhan	Alpha (B.1.1.7)	Beta (B.1.351)	Gamma (P.1)	Theta (P.3)	Delta (B.1.617.2)	Omicron (BA.1)	SARS- CoV-1	MERS- Cov	HCoV- NL63,229E	HCoV- OC43,HKU1	Reported antigen peptides with T-cell activity
1	__G__L_K_SE____	IIb	nsp3	75	6	10	V	FR1..FR1	E	Germline (42)	3 (30%)	4 (40%)	+	+	+	+	+	+	+	+	+	-	-	-	YCIDGALLTKSSEYK
2	__T__G_S_ST____	IIb	N	29	3	5	V	FR1..CDR1	.	Germline (28)	0 (0%)	3 (60%)	+	+	+	+	+	+	+	+	-	-	-	-	NQRNAPRITFGGPSDSTG QRNAPRITFGGPSDSTGSN NAPRITFGGPSDSTG TFGGPSDSTGSNQNG
3	____GL_W_SY____	IIa	M	9	3	3	V	FR2..CDR2	E	Germline (14)	1 (33.3%)	2 (66.7%)	+	+	+	+	+	+	+	+	+	-	-	-	AIAMACLVGLMWLSY GLMWLSYFI CLVGLMWLSYFIASF
4	__S__S_S_YY____	IIb	nsp3	8	2	2	V	FR1..FR2	.	Germline (12)	1 (50%)	2 (100%)	+	+	+	+	+	+	+	+	-	-	-	-	SAKSASVYY
5	__G__A_L_LL____	IIb	N	317	2	2	L	l..l	.	Germline (1)	1 (50%)	2 (100%)	+	+	+	+	+	+	+	+	-	+	-	-	RMAGNGGDAALALLLLDRL RMAGNGGDAALALLL AGNGGDAALALLLLD
6	____YY_A_AG____	IIa	nsp3	17	1	1	V	FR3..CDR3	E	SHM	1 (100%)	1 (100%)	+	+	+	+	+	+	+	+	+	-	-	-	YYRARAGEAANF
7	____TS_G_LV____	IIa	nsp12	91	1	1	V	FR1..FR1	E	SHM	1 (100%)	1 (100%)	+	+	+	+	+	+	+	+	+	-	-	-	TSFGPLVRK
8	____TD_S_SS____	IIa	M	168	1	1	V	CDR3..CDR3	E	SHM	1 (100%)	1 (100%)	+	+	+	+	+	+	+	+	-	-	-	+	LNTDHSSSSDNIALL IGNYKLNTDHSSSSDNIA IGNYKLNTDHSSSSDNI TDHSSSSDNIALLVQ IGNYKLNTDHSSSSD
9	____RV_G_SG____	IIa	M	90	1	1	L	l..l	E	SHM	1 (100%)	1 (100%)	+	+	+	+	+	+	+	+	-	-	-	-	LGASQRVAGDSGFAA RVAGDSGFAAYSRYR ASQRVAGDSGFAAY RVAGDSGFAAYSRY RVAGDSGFAAY
10	____LL_Q_GS____	IIa	S	74	1	1	L	l..FR1	E	SHM	1 (100%)	0 (0%)	+	+	+	+	+	+	+	+	+	-	-	-	NLLLQYGSFCTQLNR STECSNLLLQYGSFC CSNLLLQYGSFCTQL DSTECSNLLLQYGSF
11	____LF_A_IT____	IIa	7a	30	1	1	D	CDR3..CDR3	E	SHM	1 (100%)	1 (100%)	+	+	+	+	+	+	+	+	-	-	+	+	MKIILFLALITLATC IILFLALITLATCEL
12	____IG_I_DS____	IIa	S	3	1	1	V	FR2..FR3	E	SHM	1 (100%)	1 (100%)	+	+	+	+	+	+	+	+	-	-	-	-	ANQFNSAIGKIQDSL
13	____GA_S_VL____	IIa	S	103	1	1	L	l..FR1	E	SHM	1 (100%)	0 (0%)	+	+	+	+	+	+	+	+	+	-	-	-	NFGAISSVLNDILSR GAISSVLNDILSRLD QLSSNFGAISSVLND
14	____AL_S_DG____	IIa	nsp12	62	1	1	V	FR2..FR3	E	SHM	1 (100%)	1 (100%)	+	+	+	+	+	+	+	+	+	-	-	-	AVTANVNALLSTDGN
15	___WFLLL_	I	nsp3	22	1	1	L	l..l	E	SHM	1 (100%)	0 (0%)	+	+	+	+	+	+	+	+	-	-	-	-	IIWFLLLSV TIWFLLLSV
16	___SFSGY_	I	nsp3	11	1	1	V	FR1..CDR1	.	Germline (11)	0 (0%)	0 (0%)	+	+	+	+	+	+	+	+	-	-	-	-	IEVNSFSGY NSFSGYLKL TIEVNSFSGY
17	___LALLL_	I	N	665	1	1	L	l..l	.	Germline (3)	0 (0%)	0 (0%)	+	+	+	+	+	+	+	+	+	-	-	-	AALALLLLDRLNQLE LALLLLDRL DAALALLLLDRLNQL AALALLLLDRLNQLESKMS RMAGNGGDAALALLLLDRL RMAGNGGDAALALLL AGNGGDAALALLLLD GDAALALLLLDRLNQL
18	___AAAYY_	I	S	43	1	1	D	CDR3..CDR3	E	Germline (1)	1 (100%)	1 (100%)	+	+	+	+	+	-	+	+	-	-	-	-	WTAGAAAYY GAAAYYVGY WTAGAAAYYVGY
19	__Y__R_G_AA____	IIb	nsp3	8	1	1	V	FR3..CDR3	E	SHM	1 (100%)	1 (100%)	+	+	-	+	+	+	+	+	+	-	-	-	YYRARAGEAANF
20	__Y__A_S_GF____	IIb	nsp12	8	1	1	V	FR3..j	E	SHM	1 (100%)	1 (100%)	+	+	+	+	+	+	+	+	+	-	+	+	NKDFYDFAVSKGFFK DFYDFAVSKGFFK
21	__V__A_G_EL____	IIb	nsp14	57	1	1	V	FR2..FR2	E	Germline (4)	1 (100%)	0 (0%)	+	+	+	+	+	+	+	+	+	+	+	-	VLWAHGFEL
22	__S__S_R_SS____	IIb	N	401	1	1	V	FR3..FR3	E	SHM	1 (100%)	0 (0%)	+	+	+	+	+	+	+	+	+	+	+	+	SRGGSQASSRSSSRS SQASSRSSSR
23	__L__V_A_VQ____	IIb	S	76	1	1	L	l..FR1	E	Germline (2)	0 (0%)	1 (100%)	+	+	+	+	+	+	+	+	+	-	-	-	LSRLDKVEAEVQIDR LSRLDKVEAEVQIDRLITGR
24	__L__L_G_QG____	IIb	S	137	1	1	V	v..FR1	.	SHM	1 (100%)	1 (100%)	+	+	+	+	+	+	+	+	-	-	-	-	LMDLEGKQGNFKNLR VSQPFLMDLEGKQGN
25	__G__G_V_PV____	IIb	3a,3b	39	1	1	V	v..FR1	E	SHM	1 (100%)	1 (100%)	+	+	+	+	+	+	+	+	-	-	-	-	GSSGVVNPVMEPIYD
26	__F__L_V_PP____	IIb	S	22	1	1	L	l..l	.	SHM	1 (100%)	0 (0%)	+	+	+	+	+	+	+	+	+	-	-	-	FNGLTVLPPLLTDEM CAQKFNGLTVLPPLL
